# Supplementary material for: Whole Genome Sequencing of Newly Established Pancreatic Cancer Lines Identifies Novel Somatic Mutation (c.2587G>A) in Axon Guidance Receptor Plexin A1 as Enhancer of Proliferation and Invasion
Source: PLoS One. 2016 Mar 10;11(3):e0149833. doi: 10.1371/journal.pone.0149833 (PMC4786220; doi:10.1371/journal.pone.0149833)
Supplement: S1 Table — (XLSX) [file pone.0149833.s004.xlsx]

## Sheet: S1 Table
Table S1. Chromosomal abnormalities identified in established cell lines SB.06, SB.07, and SB.12
SB.06		SB.07		SB.12
SKY	Circos	SKY	Circos	SKY
wcp3 and wcp5 negative for translocation	t(3;5)	t(1;8;1)(wcp1+,wcp8+,wcp1+)	t(1;8)	ts(1)
t(4;8;4)(wcp4+,wcp8+,wcp4+)	t(4;8)	t(10;6;1)[karyotyped by SKY, wcp+1,wcp10+)	t(1:6)	ts(2)
t(6;8) one cell	t(6;8)	No chromosome 2 translocations		del(3)
t(12;6)(wcp12+,wcp6+)	t(12;6)	ts(2)(wcp2+)	t(2;8)	ts(4)
t(17;9)(wcp17+,wcp9+)	t(17;9)	(wcp2+, wcp18-)	t(2;18)	ts(5)
t(10;13)(wcp10+,wcp13+)		ts(2)(wcp2+)	t(2;6)	del(5q)
	t(18;Y)	ts(2)(wcp2+)	t(2;15)	ts(6)
t(X;Y;X;Y)(wcpX+,wcpY+)		no confirmation	t(3;18)	t(18;6)
del(5)[karyotyped by SKY]		t(3;1;3)[karyotyped by SKY,wcp1+,wcp3+)		ts(7)
del(8)[karyotyped by SKY]		normal 4 (wcp4+)	t(4:X)	t(17;8)
i(12p)[karyotyped by SKY]		t(X,10,7)(wcpX+,wcp10+wcp7+)	t(7:10),t(7,X)	frag (8)
i(12q)[karyotyped by SKY]		t(7;14) [karyotyped by SKY]	t(7;14)	del(9p)
		t(18;6) [karyotyped by SKY,wcp18+)	t(8;18)	ts(10)
		del(9)(p24p13)		t(12;10)
		t(15;16)[karyotyped by SKY,wcp16+]		ts(11)
		t(16;17)[karyotyped by SKY]		del(12)
		(wcp16-,wcp21-) no association	t(16;21)	ts(13)
		65,XXX,+t(10;6;1),t(1;8;1),del(1p),+2, +t(3;1;3),+t(8;11;3),del(3p)x2,+5,+7,+t(X,10,7),i(8q),del(9p)x2, +t(9;X),+11,+i(13),+der(13),+14,+t(7;14),+t(16;15),t(16;17),del(18),+t(18;6),+20,+20,t(16;21),+t(17;X)		ts(14)
				ts(15)
				ts(19)
				tet(20
				ts(22)
