# Supplementary material for: Whole Genome Sequencing of Newly Established Pancreatic Cancer Lines Identifies Novel Somatic Mutation (c.2587G>A) in Axon Guidance Receptor Plexin A1 as Enhancer of Proliferation and Invasion
Source: PLoS One. 2016 Mar 10;11(3):e0149833. doi: 10.1371/journal.pone.0149833 (PMC4786220; doi:10.1371/journal.pone.0149833)
Supplement: S2 Table — (XLSX) [file pone.0149833.s005.xlsx]

## Sheet: S2 Table
Table S2. Summary of whole genome sequencing metrics of SB.06 and SB.07
	SB.06			SB.07
TOTAL VARIANTS	197			219
SYNONYMOUS VARIANTS	39			50
NONSYNONYMOUS VARIANTS	142			160
	INS	DEL	SPLICE	INS	DEL	SPLICE
	22	7	6	19	8	5
GENES WITH >1 NONSYN MUTATION	12			12
MOST MUTATED GENES	GENE		#NONSYN MUT	GENE		#NONSYN MUT
	PCDH11Y		17	OR4C3		5
	USP6		4	ZNF717		5
	MUC6		3	KCNJ12,KCNJ18		4
	OR9G1,OR9G9		3
	ZNF717		3
