# Supplementary material for: Whole Genome Sequencing of Newly Established Pancreatic Cancer Lines Identifies Novel Somatic Mutation (c.2587G>A) in Axon Guidance Receptor Plexin A1 as Enhancer of Proliferation and Invasion
Source: PLoS One. 2016 Mar 10;11(3):e0149833. doi: 10.1371/journal.pone.0149833 (PMC4786220; doi:10.1371/journal.pone.0149833)
Supplement: S3 Table — (XLSX) [file pone.0149833.s006.xlsx]

## Sheet: S3 Table
Table S3. Summary of exomic somatic variants identified in SB.06 by whole genome sequencing; see Table S5 for annotation legend
Func	Gene	ExonicFunc	AAChange	SegDup	ESP5400_ALL	1000g2010nov_ALL	dbSNP130	AVSIFT	LJB_PhyloP	LJB_PhyloP_Pred	LJB_SIFT	LJB_SIFT_Pred	LJB_PolyPhen2	LJB_PolyPhen2_Pred	LJB_LRT	LJB_LRT_Pred	LJB_MutationTaster	LJB_MutationTaster_Pred	LJB_GERP++	Chr	Start	End	Ref	Obs	Otherinfo
exonic	GBE1	nonsynonymous SNV	NM_000158					0												chr3	81643162	81643162	T	A
exonic	SGSH	frameshift insertion	NM_000199																	chr17	78188883	78188883	-	T
exonic	BDKRB2	stoploss SNV	NM_000623					0.57	0.20416	N	0.722289	NA	0.243943	NA	0.635078	NA	0	N	0.942	chr14	96707839	96707839	T	G
exonic	ITGAM	synonymous SNV	NM_000632		9.3e-05															chr16	31308900	31308900	G	T
exonic	CSF1	nonsynonymous SNV	NM_000757					0.12	0.995625	C	0.83	T	0.39	P	0.462416	N	0.16396	N	2.14	chr1	110464569	110464569	T	G
exonic	LSS	synonymous SNV	NM_001001438																	chr21	47648447	47648447	G	A
exonic	RABL2B	synonymous SNV	NM_001003789	0.99		0.03	rs2592656													chr22	51214212	51214212	G	A
exonic	OR4C3	nonsynonymous SNV	NM_001004702		0.024354			0.49	0.15775	N	0.11	T	0	NA	0.183177	N	7.8e-05	N	-3.85	chr11	48346541	48346541	A	T
exonic	OR4C3	nonsynonymous SNV	NM_001004702		0.020264			0.01	0.99007	C	0.98	D	0.452037	NA	0.470534	N	0.00295	N	2.91	chr11	48346535	48346535	G	C
exonic	OR9G1,OR9G9	nonframeshift substitution	NM_001005213																	chr11	56468448	56468449	AA	GT
exonic	OR9G1,OR9G9	nonframeshift substitution	NM_001005213																	chr11	56468560	56468561	TA	CG
exonic	OR9G1,OR9G9	nonsynonymous SNV	NM_001005213		0.32441			0.37	0.004266	N	0.55	T	0	B	0.159959	N	0	NA	-4.71	chr11	56468452	56468452	A	C
exonic	OR5H14	nonsynonymous SNV	NM_001005514	0.9				0.05	0.822184	N	0.96	D	0.851	D	0.999863	D	1e-06	N	1.31	chr3	97868397	97868397	T	G
exonic	B3GNTL1	synonymous SNV	NM_001009905		0.214724	0.18	rs16940609													chr17	80992932	80992932	A	C
exonic	HRNR	nonframeshift insertion	NM_001009931	0.98																chr1	152185869	152185869	-	GCTAGAAGACTGACTTGAGCCAGAGCCATGCTGACCGTG
exonic	FLG2	nonframeshift insertion	NM_001014342																	chr1	152327525	152327525	-	CTGTCCAAAGCCAGAGGATTTTCCTGAGCCTGACTCATG
exonic	FLG2	nonsynonymous SNV	NM_001014342					0.95	0.887806	N	0.773795	NA	0.390326	NA	0.827705	NA	7e-06	N	1.69	chr1	152327657	152327657	A	T
exonic	USP1	frameshift insertion	NM_001017415																	chr1	62916279	62916279	-	A
exonic	TPM1	synonymous SNV	NM_001018007																	chr15	63335994	63335994	G	A
exonic	KALRN	stopgain SNV	NM_001024660					1	0.99861	C	0.903759	NA	0.735308	NA	0.999867	D	1	A	4.53	chr3	124174168	124174168	C	T
exonic	PLEKHG1	nonsynonymous SNV	NM_001029884					0	0.999495	C	1	D	0.999	D	1	D	0.999908	D	5.03	chr6	151130344	151130344	G	A
exonic	SAMD5	nonsynonymous SNV	NM_001030060					0.36	0.805029	N	0	T	0.001	B	0.280092	U	0.03615	N	-0.787	chr6	147830372	147830372	C	T
exonic	SLC4A8	synonymous SNV	NM_001039960																	chr12	51834515	51834515	G	T
exonic	SIRPA	nonframeshift deletion	NM_001040023			0.02														chr20	1896052	1896054	CGA	-
exonic	SIRPA	nonframeshift substitution	NM_001040023																	chr20	1896059	1896060	GT	AC
exonic	MUC17	nonsynonymous SNV	NM_001040105	0.9				0.28	0.000519	N	1	D	0.363729	NA	0.574987	NA	0.002466	N	-1.83	chr7	100679175	100679175	G	C
exonic	PLIN4	nonsynonymous SNV	NM_001080400		0.061275	0.01		1												chr19	4512870	4512870	T	C
exonic	PLIN4	synonymous SNV	NM_001080400		0.065795	0.02														chr19	4512865	4512865	A	G
exonic	C9orf84	frameshift deletion	NM_001080551																	chr9	114456125	114456125	C	-
exonic	MUC20	nonsynonymous SNV	NM_001098516	0.98	0.015817	0.01	rs3828407	1												chr3	195453249	195453249	T	C
exonic	TXNDC2	synonymous SNV	NM_001098529																	chr18	9887403	9887403	C	T
exonic	TXNDC2	nonsynonymous SNV	NM_001098529						0.011939	N	0.96	D	0.305138	NA	0.356838	N	0.0145	N	-7.63	chr18	9887407	9887407	G	A
exonic	KIF4B	frameshift substitution	NM_001099293																	chr5	154395919	154395920	AT	GAG
exonic	TP53	nonframeshift deletion	NM_001126115																	chr17	7578460	7578465	ACGCGG	-
exonic	SALL1	synonymous SNV	NM_001127892	0.91																chr16	51173544	51173544	G	A
exonic	RPGRIP1L	stopgain SNV	NM_001127897					1	0.995926	C	0.903545	NA	0.734866	NA	0.999866	D	1	A	3.74	chr16	53720370	53720370	G	A
exonic	ZNF717	frameshift deletion	NM_001128223	1			rs67579270													chr3	75787646	75787647	AA	-
exonic	ZNF717	nonsynonymous SNV	NM_001128223	1				0.12												chr3	75786670	75786670	G	A
exonic	ZNF717	nonsynonymous SNV	NM_001128223	1				0.82												chr3	75786354	75786354	G	A
exonic	DYNC1I1	nonsynonymous SNV	NM_001135557					0	0.999593	C	1	D	0.366	P	1	D	0.999674	D	4.1	chr7	95668671	95668671	G	A
exonic	MGEA5	frameshift insertion	NM_001142434																	chr10	103546294	103546294	-	G
exonic	RRP12	nonsynonymous SNV	NM_001145114					0.09	0.86727	N	1	D	0.931	D	1	D	0.984526	D	0.485	chr10	99130709	99130709	G	T
exonic	FAM186A	nonsynonymous SNV	NM_001145475					0.08												chr12	50749372	50749372	G	A
exonic	PTPRH	nonsynonymous SNV	NM_001161440	0.93	0.000279			1	0.971948	C	0	T	0	NA	0.859961	NA	0.001891	N	3.59	chr19	55713514	55713514	T	C
exonic	STAU2	synonymous SNV	NM_001164383																	chr8	74525997	74525997	G	A
exonic	MUC12	nonsynonymous SNV	NM_001164462	0.95	0.453197															chr7	100636485	100636485	A	G
exonic	MUC12	nonsynonymous SNV	NM_001164462	0.95	0.431774															chr7	100636467	100636467	C	G
exonic	MUC12	nonframeshift substitution	NM_001164462	0.95																chr7	100636474	100636478	GGCAT	AGGAA
exonic	ZNF605	frameshift insertion	NM_001164715	1																chr12	133503356	133503356	-	A
exonic	CLSPN	nonsynonymous SNV	NM_001190481					0.02	0.996557	C	0.64	T	0.966	D	0.999262	N	0.199095	N	4.73	chr1	36226038	36226038	T	C
exonic	KANSL1	nonsynonymous SNV	NM_001193466		0.133947	0.08	rs35643216	0.1	0.998487	C	0.93	T	0.334	P	0.999884	D	0.099977	N	4.43	chr17	44248837	44248837	T	C
exonic	KCNJ12,KCNJ18	synonymous SNV	NM_001194958				rs73313926													chr17	21319272	21319272	C	T
exonic	KCNJ12,KCNJ18	nonsynonymous SNV	NM_001194958		0.366239		rs72846667	0.09	0.998274	C	0.84	T	0.086	B	0.999999	D	0.999796	D	4.53	chr17	21319285	21319285	C	T
exonic	KCNJ12,KCNJ18	synonymous SNV	NM_001194958			0.36	rs72846668													chr17	21319311	21319311	C	T
exonic	ZMYM6NB	nonsynonymous SNV	NM_001195156					0.27												chr1	35450852	35450852	C	G
exonic	TTC40	frameshift insertion	NM_001200049																	chr10	134693014	134693014	-	CAGGGCCAGC
exonic	THEG5	nonsynonymous SNV	NM_001205273																	chr19	32083614	32083614	G	A
exonic	NLGN4Y	nonsynonymous SNV	NM_001206850					0	0.141244	N	0	T	0	B	0.957632	N	4e-06	N	1.1	chrY	16952855	16952855	A	G
exonic	NLGN4Y	synonymous SNV	NM_001206850					0												chrY	16952302	16952302	C	T
exonic	NLGN4Y	synonymous SNV	NM_001206850																	chrY	16952767	16952767	C	T
exonic;splicing	TIE1;TIE1	nonsynonymous SNV	NM_001253357					1	0.938203	N	0	T	0.289	P	0.986553	N	0.375387	N	1.05	chr1	43775059	43775059	T	C
exonic	ARHGAP22	synonymous SNV	NM_001256026		9.3e-05															chr10	49687764	49687764	C	T
exonic	ANKRD26	nonsynonymous SNV	NM_001256053					0.05	0.026667	N	1	D	0.567	P	0.793611	N	0.056235	N	-4.82	chr10	27335309	27335309	A	G
exonic	CHIT1	stopgain SNV	NM_001256125				rs3831317													chr1	203186974	203186974	-	AGACCATGGCCCCGCCCAGTCCCT
exonic	DNAH14	nonsynonymous SNV	NM_001373					0												chr1	225576114	225576114	T	A
exonic	FLG	nonsynonymous SNV	NM_002016	0.93	0.149935	0.24	rs66954353	0.68	0.144202	N	0.42	T	0	B	0.617979	NA	2e-06	N	-0.167	chr1	152280788	152280788	T	G
exonic	GTF2F1	nonsynonymous SNV	NM_002096					0.36	0.99831	C	0.906218	NA	0.747	P	0.999177	N	0.999894	D	4.54	chr19	6381407	6381407	C	G
exonic	HLA-DQA1	nonsynonymous SNV	NM_002122		0.25459	0.28	rs1142323	0.29	0.951251	C	0.67	T	0	B	0.645153	U	0.000774	N	2.79	chr6	32609192	32609192	A	G
exonic	LCT	nonsynonymous SNV	NM_002299					0.05	0.930182	N	1	D	0.569	P	0.988774	N	0.054717	N	2.52	chr2	136579636	136579636	A	T
exonic	MATN2	nonsynonymous SNV	NM_002380					0.01												chr8	99045350	99045350	G	A
exonic	ROBO2	nonframeshift insertion	NM_002942																	chr3	77626731	77626731	-	TCC
exonic	TGM3	nonsynonymous SNV	NM_003245					0.41	0.973395	C	0.9	T	0	B	0.926706	N	0.029048	N	3.16	chr20	2321186	2321186	C	T
exonic	TTN	stopgain SNV	NM_003319																	chr2	179430143	179430143	G	A
exonic	ADAM21	synonymous SNV	NM_003813	0.94	0.161182	0.15	rs3751522													chr14	70924450	70924450	C	T
exonic	USP6	nonsynonymous SNV	NM_004505	0.96				0.02	0.972962	C	0.96	D	0.997	D	1	D	0.999903	D	1.95	chr17	5074961	5074961	A	G
exonic	USP6	nonsynonymous SNV	NM_004505	0.95	0.229039	0.37		1	0.019723	N	0	T	0	NA	0.999925	N	3.1e-05	N	-0.699	chr17	5036274	5036274	C	A
exonic	USP6	nonsynonymous SNV	NM_004505	0.95	0.235732	0.38		0.07	0.037066	N	0.93	T	0.407258	NA	0.999982	D	3.5e-05	N	-0.699	chr17	5036281	5036281	G	C
exonic	USP6	nonsynonymous SNV	NM_004505	0.96				0.01	0.983019	C	1	D	0.993	D	1	D	0.999827	D	1.95	chr17	5074967	5074967	G	T
exonic	USP6	synonymous SNV	NM_004505	0.96	9.3e-05															chr17	5074956	5074956	T	C
exonic	MYT1	nonsynonymous SNV	NM_004535					0	0.99968	C	1	D	0.98	D	1	D	0.992331	D	5.37	chr20	62871685	62871685	G	A
exonic	PRKRIR	synonymous SNV	NM_004705	0.99			rs9666382													chr11	76063042	76063042	A	G
exonic	KCNB2	nonsynonymous SNV	NM_004770					0	0.999141	C	1	D	1	D	0.844609	U	0.996451	D	4.53	chr8	73480240	73480240	C	T
exonic	PIGB	nonsynonymous SNV	NM_004855					0.02												chr15	55621937	55621937	T	C
exonic	KRAS	nonsynonymous SNV	NM_004985					0.02	0.998873	C	0.99	D	0.057	B	1	D	0.999992	D	5.24	chr12	25398285	25398285	C	G
exonic	TNFSF18	frameshift insertion	NM_005092																	chr1	173010564	173010564	-	T
exonic	PHF2	frameshift insertion	NM_005392																	chr9	96429430	96429430	-	GTCAAGAAGGAGA
exonic;splicing	ABCA1;ABCA1	nonsynonymous SNV	NM_005502					0.79	0.995192	C	0.01	T	0.569	P	1	D	0.987766	D	4.53	chr9	107562101	107562101	G	C
exonic	NR2F1	nonsynonymous SNV	NM_005654					0.05	0.999793	C	0.91	T	0.985	D	1	D	0.9895	D	5.71	chr5	92929327	92929327	G	A
exonic	ACTR1A	frameshift insertion	NM_005736																	chr10	104242775	104242775	-	G
exonic	MCM7	nonsynonymous SNV	NM_005916					0.12	0.998086	C	0.66	T	0.096	B	1	D	0.998899	D	4.22	chr7	99696944	99696944	C	T
exonic	MUC6	synonymous SNV	NM_005961																	chr11	1018157	1018157	G	A
exonic	MUC6	synonymous SNV	NM_005961		0.320491		rs33943903													chr11	1017317	1017317	G	T
exonic	MUC6	nonsynonymous SNV	NM_005961		0.447403		rs35330958	0.03												chr11	1017302	1017302	G	C
exonic	MUC6	synonymous SNV	NM_005961		0.000663	0.07	rs12787762													chr11	1018151	1018151	A	G
exonic	MUC6	nonframeshift substitution	NM_005961																	chr11	1018163	1018170	AGTAATCG	GGTGA
exonic	MUC6	nonframeshift substitution	NM_005961																	chr11	1017337	1017338	TC	CA
exonic	TBX3	nonsynonymous SNV	NM_005996					0	0.997645	C	1	D	0.999	D	1	D	0.999997	D	5.13	chr12	115120656	115120656	T	C
exonic	GPR19	synonymous SNV	NM_006143		0.00725	0.008														chr12	12814822	12814822	C	T
exonic	NUMA1	nonframeshift insertion	NM_006185																	chr11	71724230	71724230	-	GCATGCTCA
exonic	DNAJC3	frameshift substitution	NM_006260																	chr13	96412354	96412355	GA	C
exonic	TRIM16	synonymous SNV	NM_006470	0.98																chr17	15539380	15539380	C	T
exonic	OR1Q1	nonsynonymous SNV	NM_012364					0.02	0.842613	N	0.98	D	0.002	B	0.990117	N	0.007252	N	0.151	chr9	125377246	125377246	C	T
exonic	PLXNB2	nonsynonymous SNV	NM_012401					0	0.787201	N	0.77	T	0.877	D	0.999998	D	0.217913	N	0.847	chr22	50719525	50719525	T	A
exonic	CD24	nonsynonymous SNV	NM_013230	0.94			rs52812045													chrY	21154426	21154426	G	A
exonic	MKL2	frameshift deletion	NM_014048																	chr16	14312773	14312773	A	-
exonic	TRPS1	frameshift insertion	NM_014112																	chr8	116599415	116599415	-	A
exonic	CCDC144A	synonymous SNV	NM_014695	0.99			rs2543865													chr17	16612145	16612145	C	T
exonic	CTIF	nonsynonymous SNV	NM_014772					0.02	0.999105	C	0.94	T	0.957	D	0.999899	D	0.007748	N	4.57	chr18	46343712	46343712	G	T
exonic	URB2	nonsynonymous SNV	NM_014777						0.935736	N	0.83	T	0.952	D	0.837302	N	0.878997	D	2.49	chr1	229773626	229773626	A	T
exonic	SYNE2	nonframeshift deletion	NM_015180																	chr14	64676134	64676148	TGCTCCCATCAGAAT	-
exonic	MYO1D	synonymous SNV	NM_015194																	chr17	30986207	30986207	C	T
exonic	PRUNE2	nonframeshift insertion	NM_015225				rs2307907													chr9	79324153	79324153	-	TTGCAGTGACTG
exonic	SLITRK5	synonymous SNV	NM_015567																	chr13	88328693	88328693	T	G
exonic	BRPF3	synonymous SNV	NM_015695																	chr6	36168729	36168729	T	C
exonic	AMOTL2	nonsynonymous SNV	NM_016201		9.3e-05			0.01	0.981594	C	0.99	D	0.973	D	0.99996	D	0.999619	D	4.17	chr3	134086349	134086349	C	T
exonic	PADI3	nonsynonymous SNV	NM_016233		9.3e-05			0.01	0.978867	C	0.92	T	0.999	D	1	D	0.991949	D	3.88	chr1	17594365	17594365	C	T
exonic	MYO3A	synonymous SNV	NM_017433																	chr10	26491920	26491920	T	C
exonic	RNF111	synonymous SNV	NM_017610																	chr15	59359141	59359141	T	C
exonic	RADIL	nonframeshift insertion	NM_018059																	chr7	4843216	4843216	-	CCAGGGCTG
exonic	ASXL2	nonsynonymous SNV	NM_018263					0.35												chr2	25990463	25990463	C	T
exonic	CSGALNACT2	nonsynonymous SNV	NM_018590					0.24	0.998691	C	0.49	T	0.472	P	0.999805	D	0.237336	N	5.24	chr10	43651196	43651196	A	G
exonic	PCDHB10	synonymous SNV	NM_018930	0.95																chr5	140573346	140573346	C	T
exonic	KRT24	frameshift deletion	NM_019016																	chr17	38859549	38859549	C	-
exonic	FAM20C	nonframeshift insertion	NM_020223																	chr7	286460	286460	-	CCC
exonic	FAM20C	frameshift substitution	NM_020223																	chr7	286465	286468	CCTG	TCCGC
exonic	ARHGAP21	synonymous SNV	NM_020824	0.99			rs71565074													chr10	24909267	24909267	A	G
exonic	ZDBF2	frameshift insertion	NM_020923																	chr2	207172532	207172532	-	A
exonic	LZTS1	frameshift insertion	NM_021020																	chr8	20110818	20110818	-	C
exonic	TLX3	nonsynonymous SNV	NM_021025					0.01	0.998993	C	0.99	D	0.999	D	1	D	0.988019	D	3.96	chr5	170736782	170736782	G	A
exonic	ZNF462	nonframeshift insertion	NM_021224																	chr9	109688379	109688379	-	GGAAGA
exonic	GABBR1	nonframeshift substitution	NM_021903																	chr6	29571420	29571422	GGT	TGG
exonic	FGFR4	nonsynonymous SNV	NM_022963					0	0.99759	C	1	D	0.909	D	1	D	0.997914	D	3.84	chr5	176523615	176523615	G	A
exonic	CDK11A,CDK11B	nonsynonymous SNV	NM_024011				rs17845218	1												chr1	1650787	1650787	T	C
exonic	SLC24A6	nonsynonymous SNV	:c.G1676A:p.C559Y					0.77	0.978324	C	0.938539	NA	0.942	D	0.999991	D	0.879513	D	3.89	chr12	113737661	113737661	C	T
splicing	PLXNA2		NM_025179:exon5:c.1506+1G>T																	chr1	208315673	208315673	C	A
exonic;splicing	ANKRD36B;ANKRD36B	nonsynonymous SNV	NM_025190	0.98				0.04												chr2	98162129	98162129	C	T
exonic	DMRTA2	nonsynonymous SNV	NM_032110					0.02												chr1	50885284	50885284	T	G
exonic	PLXNA1	nonsynonymous SNV	NM_032242					1	0.997847	C	0	T	0.001	B	0.999112	N	0.947096	D	2.86	chr3	126733201	126733201	G	A
exonic	GPR124	stopgain SNV	NM_032777					0.45	0.980592	C	0.903796	NA	0.716214	NA	0.90833	N	1	D	1.38	chr8	37698851	37698851	C	T
exonic	DIRC2	nonsynonymous SNV	NM_032839					0.18	0.975958	C	0.55	T	0	B	0.999293	N	0.390014	N	2.8	chr3	122525791	122525791	A	C
exonic	PCDH11Y	nonsynonymous SNV	NM_032972	0.99			rs2571660	0.06	0.859081	N	0	T	0	B	1	N	0.000152	N	2.35	chrY	4966974	4966974	A	C
exonic	PCDH11Y	nonsynonymous SNV	NM_032972	0.99			rs2241630	0.39	0.150304	N	0	T	0	B	1	N	0.000139	N	1.02	chrY	4967443	4967443	A	C
exonic	PCDH11Y	nonsynonymous SNV	NM_032972	0.99			rs2571661	0.03	0.832131	N	0	T	0	B	0.999873	N	0.002171	N	2.12	chrY	4967748	4967748	A	C
exonic	PCDH11Y	nonsynonymous SNV	NM_032972	0.99			rs2571662	0.09	0.978324	C	0.81	T	0.983	D	0.999975	D	0.387557	N	2.12	chrY	4967754	4967754	A	G
exonic	PCDH11Y	nonsynonymous SNV	NM_032972	0.99			rs2571796	0.26	0.879505	N	0.71	T	0.008	B	0.999997	N	0.000525	N	2.16	chrY	4925084	4925084	A	G
exonic	PCDH11Y	synonymous SNV	NM_032972	0.99			rs2571663	0.02												chrY	4968040	4968040	A	G
exonic	PCDH11Y	nonsynonymous SNV	NM_032972	0.99			rs2571795	0.54	0.057012	N	0.61	T	0	B	0.999957	N	3.9e-05	N	-0.0276	chrY	4925138	4925138	A	G
exonic	PCDH11Y	synonymous SNV	NM_032972	0.99			rs2571659	1												chrY	4966426	4966426	A	G
exonic	PCDH11Y	nonsynonymous SNV	NM_032972	0.99				0.06	0.841522	N	0.94	T	0.181	P	1	N	0.576087	D	1.29	chrY	4967187	4967187	C	T
exonic	PCDH11Y	nonsynonymous SNV	NM_032972	0.99			rs2241628		0.984152	C	0.87	T	0.986	D	0.92551	N	0.227085	N	1.19	chrY	4967264	4967264	C	T
exonic	PCDH11Y	synonymous SNV	NM_032972	0.99			rs2571664													chrY	4968356	4968356	C	T
exonic	PCDH11Y	synonymous SNV	NM_032972	0.99			rs2563755	0.02												chrY	4925221	4925221	C	T
exonic	PCDH11Y	nonsynonymous SNV	NM_032972	0.99			rs2241627	0.09	0.990516	C	0.89	T	0.964	D	1	D	0.596813	D	2.35	chrY	4967213	4967213	G	A
exonic	PCDH11Y	nonsynonymous SNV	NM_032972	0.99			rs2524543		0.798177	N	0.94	T	0	B	1	N	8.3e-05	N	1.14	chrY	4968368	4968368	G	T
exonic	PCDH11Y	stoploss SNV	NM_032972	0.99			rs35052384		0.835195	N	0.76983	NA	0.379059	NA	0.81288	NA	0	N	1.59	chrY	4972401	4972401	G	C
exonic	PCDH11Y	synonymous SNV	NM_032972	0.99			rs2563383	0.66												chrY	4966927	4966927	T	C
exonic	PCDH11Y	nonsynonymous SNV	NM_032972	0.99			rs2241625	0.33	0.859081	N	0.06	T	0	B	1	N	6.9e-05	N	2.35	chrY	4967172	4967172	T	C
exonic	PCDH11Y	nonsynonymous SNV	NM_032972	0.99				0.1	0.879505	N	0.78	T	0	B	0.99991	N	0.000497	N	1.24	chrY	4925062	4925062	T	G
exonic	PCDH11Y	nonsynonymous SNV	NM_032972	0.99			rs2563386	0.03	0.821364	N	0	T	0	B	1	N	0.000106	N	2.12	chrY	4968261	4968261	T	A
exonic	PCDH11Y	nonsynonymous SNV	NM_032972	0.99			rs2563388	0	0.162918	N	0.74	T	0	B	0.999756	N	3.2e-05	N	1.02	chrY	4968588	4968588	T	C
exonic	PCDH11Y	nonsynonymous SNV	NM_032972	0.99			rs2563389		0.876982	N	0.01	T	0	B	1	N	7.6e-05	N	1.15	chrY	4968655	4968655	T	G
exonic	PCDH11Y	synonymous SNV	NM_032972	0.99			rs2563382	0.14												chrY	4966360	4966360	T	C
exonic	PCDH11Y	synonymous SNV	NM_032973	0.99			rs2556893													chrY	5605431	5605431	A	G
exonic	ZNF479	nonsynonymous SNV	NM_033273	0.98			rs2191990	1	0.022028	N	0.27	T	0	B	0.590449	NA	0.000545	N	0.821	chr7	57188576	57188576	A	C
exonic	SHROOM1	nonsynonymous SNV	NM_133456					0.06	0.959824	C	0.99	D	0.96	D	0.997445	N	0.993657	D	0.723	chr5	132159105	132159105	G	A
exonic	AHNAK2	nonsynonymous SNV	NM_138420	0.91				0.03												chr14	105417646	105417646	G	A
exonic	AHNAK2	nonframeshift substitution	NM_138420	0.91																chr14	105417639	105417641	AGT	GGC
exonic	TGIF2LY	nonsynonymous SNV	NM_139214	0.99			rs2496945	0	0.120495	N	0	T	0.001	B	0.992998	N	3.5e-05	N	0.543	chrY	3447572	3447572	G	A
exonic	CCDC11	frameshift insertion	NM_145020																	chr18	47777145	47777145	-	TGTTTCTTTTT
exonic	CABP4	nonsynonymous SNV	NM_145200		0.000279			0	0.997991	C	1	D	1	D	0.999996	D	0.018375	N	4.18	chr11	67223662	67223662	C	T
splicing	KLK12		NM_145894		0.516282	0.48	rs3745540													chr19	51535130	51535130	A	G
exonic	KNDC1	nonsynonymous SNV	NM_152643					0	0.997076	C	0.921534	NA	0.894	D	0.999998	D	0.753124	NA	3.28	chr10	134996984	134996984	C	T
exonic	C5orf38	synonymous SNV	NM_178569																	chr5	2752504	2752504	C	A
exonic	ASIC4	nonsynonymous SNV	NM_182847					0	0.946301	N	1	D	0.903	D	1	D	0.99079	D	3.4	chr2	220397130	220397130	G	A
exonic	SRRM4	frameshift insertion	NM_194286																	chr12	119552127	119552127	-	G
exonic	QRFPR	nonsynonymous SNV	NM_198179					0	0.078157	N	1	D	0.235	P	1	D	0.973988	D	-2.89	chr4	122301544	122301544	A	T
exonic	TEPP	nonframeshift insertion	NM_199046																	chr16	58011886	58011886	-	GGGACA
exonic	FREM2	nonsynonymous SNV	NM_207361					0.01	0.815936	N	0.81	T	0.998	D	1	D	0.994432	D	0.393	chr13	39358926	39358926	C	G
exonic	OR8U1,OR8U8	frameshift substitution	NM_001005204																	chr11	56143561	56143564	AATG	TGGTT
exonic	PCDH11Y	nonframeshift substitution	NM_032973	0.99																chrY	5605969	5605970	AC	GA
exonic	TTC40	nonframeshift substitution	NM_001200049																	chr10	134659677	134659679	TGT	CTG
exonic	ZNF595	unknown	UNKNOWN																	chr4	85996	85996	-	C
exonic	ZNF595	unknown	UNKNOWN		0.02818															chr4	86004	86004	A	G
exonic	ZNF595	unknown	UNKNOWN																	chr4	86054	86054	G	A
exonic	SEPP1	unknown	UNKNOWN																	chr5	42801039	42801039	-	T
exonic	ZAN	unknown	UNKNOWN																	chr7	100385563	100385597	CTTCAGCTACCGCTTGCAAGGCCGCATGACCTATG	-
exonic	PRSS2	unknown	UNKNOWN		0.112956	0.27		0.02												chr7	142481342	142481342	G	C
exonic	PRSS2	unknown	UNKNOWN		0.150065	0.25														chr7	142481346	142481346	T	C
exonic	PRSS2	unknown	UNKNOWN		0.025493															chr7	142481364	142481364	T	C
exonic	PRSS2	unknown	UNKNOWN		0.019467															chr7	142481367	142481367	C	T
exonic	PRSS2	unknown	UNKNOWN		0.042258															chr7	142481373	142481373	C	T
exonic	OR4C45	unknown	UNKNOWN																	chr11	48367249	48367249	C	T
exonic	OR4C45	unknown	UNKNOWN																	chr11	48367252	48367252	G	A
exonic	OR4C45	unknown	UNKNOWN					1												chr11	48373885	48373885	A	G
exonic	ZNF292	frameshift substitution	NM_015021																	chr6	87967842	87967842	A	TT
exonic	ZNF681	nonframeshift substitution	NM_138286																	chr19	23927260	23927261	CT	TC
splicing	C9orf3																			chr9	97489034	97489034	G	A
