# Supplementary material for: Whole Genome Sequencing of Newly Established Pancreatic Cancer Lines Identifies Novel Somatic Mutation (c.2587G>A) in Axon Guidance Receptor Plexin A1 as Enhancer of Proliferation and Invasion
Source: PLoS One. 2016 Mar 10;11(3):e0149833. doi: 10.1371/journal.pone.0149833 (PMC4786220; doi:10.1371/journal.pone.0149833)
Supplement: S4 Table — (XLSX) [file pone.0149833.s007.xlsx]

## Sheet: S4 Table
Table S4. Summary of exomic somatic variants identified in SB.07 by whole genome sequencing, see Table S5 for annotation legend
Func	Gene	ExonicFunc	AAChange	SegDup	ESP5400_ALL	1000g2010nov_ALL	dbSNP130	AVSIFT	LJB_PhyloP	LJB_PhyloP_Pred	LJB_SIFT	LJB_SIFT_Pred	LJB_PolyPhen2	LJB_PolyPhen2_Pred	LJB_LRT	LJB_LRT_Pred	LJB_MutationTaster	LJB_MutationTaster_Pred	LJB_GERP++	Chr	Start	End	Ref	Obs	Otherinfo
exonic	CDK11A,CDK11B	nonsynonymous SNV	NM_024011:c.A335G:p.H112R				rs17845218	1												chr1	1650787	1650787	T	C
exonic	EPHA8	nonframeshift substitution	EPHA8:NM_020526:exon7:c.1577_1579AGG																	chr1	22920153	22920155	CCA	AGG
exonic	CSMD2	nonsynonymous SNV	NM_052896:c.C3226T:p.R1076C					0.01	0.999635	C	0.97	D	1	D	1	D	0.999888	D	5.26	chr1	34180247	34180247	G	A
exonic	MACF1	frameshift insertion	NM_012090:c.11547_11548insC:p.P3849fs																	chr1	39900253	39900253	-	C
exonic	BEST4	nonsynonymous SNV	NM_153274:c.G730A:p.V244I					0.03	0.980049	C	0.98	D	0.793	P	0.999994	D	1	D	3.46	chr1	45250962	45250962	C	T
exonic	HOOK1	synonymous SNV	NM_015888:c.G204A:p.G68G																	chr1	60294506	60294506	G	A
exonic	RBMXL1	nonsynonymous SNV	NM_019610:c.T481C:p.S161P	0.94				1	0.850042	N	0	T	0	B	0.999998	N	0.36196	NA	0.166	chr1	89449029	89449029	A	G
exonic	RBMXL1	nonsynonymous SNV	NM_019610:c.G473T:p.G158V	0.94				0.1	0.136763	N	0.9	T	0.005	B	1	U	0.397351	NA	-0.762	chr1	89449037	89449037	C	A
exonic	EVI5	nonsynonymous SNV	NM_005665:c.A521G:p.Q174R					0	0.997842	C	0.902481	NA	0.732298	NA	1	D	0.990193	D	5.24	chr1	93169127	93169127	T	C
exonic	RSBN1	synonymous SNV	NM_018364:c.A1449G:p.V483V																	chr1	114320359	114320359	T	C
exonic	PDE4DIP	frameshift deletion	NM_001002811:c.1217delA:p.E406fs				rs3215779													chr1	144923730	144923730	T	-
exonic	TARS2	nonsynonymous SNV	NM_025150:c.G15C:p.Q5H					0.01	0.990754	C	1	D	0.47	P	0.402265	N	0.000751	N	3.43	chr1	150459941	150459941	G	C
exonic	HRNR	nonframeshift insertion	NM_001009931:c.8236_8237insCACGGTCAGCATGGCTCTGGCTCAAGTCAGTCTTCTAGC:p.Y2746delinsHGQHGSGSSQSSSY	0.98																chr1	152185869	152185869	-	GCTAGAAGACTGACTTGAGCCAGAGCCATGCTGACCGTG
exonic	FLG	nonsynonymous SNV	NM_002016:c.T6671A:p.L2224Q		0.001022	0.05		0.58	0.0271	N	0.05	T	0.001	B	0.600409	NA	0.00024	N	-0.55	chr1	152280691	152280691	A	T
exonic	FLG2	synonymous SNV	NM_001014342:c.G2505A:p.Q835Q				rs36032219													chr1	152327757	152327757	C	T
exonic	ADAMTS4	frameshift insertion	NM_005099:c.2440_2441insC:p.P814fs																	chr1	161161002	161161002	-	G
exonic	PRRC2C	frameshift insertion	NM_015172:c.5064_5065insA:p.K1688fs																	chr1	171519322	171519322	-	A
exonic	C1orf27	nonsynonymous SNV	NM_001164245:c.G913C:p.E305Q					0.01												chr1	186368158	186368158	G	C
exonic	PTPN7	nonsynonymous SNV	NM_080588:c.C567G:p.I189M					0	0.999217	C	1	D	0.998	D	0.999991	D	0.861821	D	4.69	chr1	202124679	202124679	G	C
exonic	LPGAT1	stopgain SNV	NM_014873:c.C574T:p.R192X					1	0.999299	C	0.903812	NA	0.735445	NA	1	D	1	A	-0.817	chr1	211956724	211956724	G	A
exonic	RGS7	nonsynonymous SNV	NM_002924:c.G106C:p.D36H					0	0.99862	C	0.99	D	0.05	B	1	D	0.993696	D	5.05	chr1	241262035	241262035	C	G
exonic	GREB1	nonsynonymous SNV	NM_014668:c.G5793C:p.Q1931H					0	0.998948	C	0.795455	NA	0.476197	NA	1	D	0.125606	N	3.36	chr2	11780523	11780523	G	C
exonic	ALK	nonsynonymous SNV	NM_004304:c.C2597T:p.S866L					0.02	0.999369	C	0.88	T	0.831	P	0.999771	D	0.589118	D	4.86	chr2	29455205	29455205	G	A
exonic	RASGRP3	synonymous SNV	NM_015376:c.G1179A:p.T393T		0.000209															chr2	33764181	33764181	G	A
exonic	PLEK	synonymous SNV	NM_002664:c.G924A:p.K308K																	chr2	68622819	68622819	G	A
exonic	ANKRD36B	synonymous SNV	NM_025190:c.T165C:p.T55T	0.96			rs2442304													chr2	98201858	98201858	A	G
exonic	CNTNAP5	nonsynonymous SNV	NM_130773:c.G3868C:p.E1290Q					0.04												chr2	125671812	125671812	G	C
exonic	LRP1B	nonsynonymous SNV	NM_018557:c.G1036A:p.G346R					0	0.999135	C	0.99	D	0.995	D	1	D	0.90139	D	5.49	chr2	141819820	141819820	C	T
exonic	NR4A2	synonymous SNV	NM_006186:c.G1404T:p.V468V																	chr2	157182798	157182798	C	A
exonic	TTN	nonsynonymous SNV	NM_133378:c.G31189A:p.E10397K																	chr2	179536833	179536833	C	T
exonic	TTLL4	synonymous SNV	NM_014640:c.T2316G:p.T772T																	chr2	219612386	219612386	T	G
exonic	UGT1A5	nonsynonymous SNV	NM_019078:c.C248T:p.S83L	0.91				0.05	0.960008	C	0.95	T	0.529147	NA	0.999917	D	0.000265	N	3.31	chr2	234621885	234621885	C	T
exonic	COPS8	nonsynonymous SNV	NM_006710:c.G233C:p.G78A					0.07	0.999502	C	0.66	T	0.782	P	1	D	0.999918	D	5.02	chr2	237998539	237998539	G	C
exonic	COPS8	synonymous SNV	NM_006710:c.G264A:p.G88G																	chr2	237998570	237998570	G	A
exonic;splicing	SETD5;SETD5	synonymous SNV	NM_001080517:c.G330A:p.R110R																	chr3	9476508	9476508	G	A
exonic	MTMR14	nonsynonymous SNV	NM_001077525:c.A881T:p.D294V					0	0.999115	C	0.98	D	0.983	D	1	D	0.999871	D	5.62	chr3	9719726	9719726	A	T
exonic	CRELD1	nonsynonymous SNV	NM_015513:c.G833A:p.C278Y					0	0.998727	C	0.92	T	0.999	D	1	D	0.999236	D	4.32	chr3	9984776	9984776	G	A
exonic	ZNF860	nonsynonymous SNV	NM_001137674:c.A1391G:p.H464R	0.89	0.200384	0.49	rs1808125	0.27												chr3	32031962	32031962	A	G
exonic	RASSF1	nonsynonymous SNV	NM_170713:c.G153T:p.E51D					0.07	0.838947	N	0.77	T	0.927	D	0.999993	D	0.99745	D	1.48	chr3	50369580	50369580	C	A
exonic	BAP1	stopgain SNV	NM_004656:c.C1153T:p.R385X						0.991835	C	0.903216	NA	0.734217	NA	1	D	1	A	3.93	chr3	52438566	52438566	G	A
exonic	ZNF717	nonsynonymous SNV	NM_001128223:c.T2033C:p.M678T	1				0.57												chr3	75786741	75786741	A	G
exonic	ZNF717	nonsynonymous SNV	NM_001128223:c.A2015G:p.K672R	1				0.04												chr3	75786759	75786759	T	C
exonic	ZNF717	nonsynonymous SNV	NM_001128223:c.A2001T:p.R667S	1				0.01												chr3	75786773	75786773	T	A
exonic	ZNF717	nonsynonymous SNV	NM_001128223:c.T741A:p.N247K	1				0.27												chr3	75788033	75788033	A	T
exonic	ZNF717	nonsynonymous SNV	NM_001128223:c.T706G:p.F236V	1			rs1686397	0.31												chr3	75788068	75788068	A	C
exonic	ST3GAL6	nonsynonymous SNV	NM_006100:c.G853C:p.D285H					0.01	0.991606	C	0.93	T	0.727	P	0.967111	N	0.299783	N	4.37	chr3	98510781	98510781	G	C
exonic	RASA2	nonsynonymous SNV	NM_006506:c.G210C:p.Q70H					0	0.988598	C	1	D	0.997	D	1	D	0.990334	D	3.27	chr3	141231081	141231081	G	C
exonic	ATR	nonsynonymous SNV	NM_001184:c.A7126G:p.I2376V					0.03	0.997534	C	0.9	T	0.171	P	1	D	0.999881	D	5.08	chr3	142180848	142180848	T	C
exonic	PIK3CA	nonsynonymous SNV	NM_006218:c.G1624A:p.E542K	0.98				0.04	0.999704	C	0.935844	NA	0.889	D	1	D	0.998979	D	5.43	chr3	178936082	178936082	G	A
exonic	OPA1	nonsynonymous SNV	NM_015560:c.G433C:p.E145Q					0.01	0.999673	C	0.86	T	0.709102	NA	0.999983	D	0.991354	D	5.35	chr3	193333544	193333544	G	C
exonic	ZNF595	unknown	UNKNOWN																	chr4	85996	85996	-	C
exonic	ZNF595	unknown	UNKNOWN		0.02818															chr4	86004	86004	A	G
exonic	GNRHR	nonsynonymous SNV	NM_000406:c.T977C:p.F326S					0	0.998886	C	1	D	0.998	D	0.999995	D	0.857896	D	5.39	chr4	68606208	68606208	A	G
exonic	SLC4A4	frameshift insertion	NM_003759:c.2004_2005insA:p.K668fs																	chr4	72363379	72363379	-	A
exonic	GK2	synonymous SNV	NM_033214:c.C906A:p.T302T																	chr4	80328449	80328449	G	T
exonic	SORBS2	nonframeshift substitution	NM_001145674:c.2056_2057AT:SORBS2																	chr4	186544226	186544227	GG	AT
exonic	ADAMTS12	nonsynonymous SNV	NM_030955:c.T1258C:p.S420P					0	0.974475	C	0.98	D	0.547	P	1	D	0.655197	D	4.39	chr5	33649735	33649735	A	G
exonic	ERBB2IP	nonsynonymous SNV	NM_001006600:c.A1002C:p.L334F					0	0.977768	C	0.98	D	0.96	D	1	D	0.999986	D	3.81	chr5	65321787	65321787	A	C
exonic	MAST4	nonsynonymous SNV	NM_015183:c.G6577A:p.A2193T					0.15												chr5	66462151	66462151	G	A
exonic	ERAP2	frameshift insertion	NM_001130140:c.1501_1502insCC:p.N501fs			0.04														chr5	96232565	96232565	-	CC
splicing	ERAP2(NM_022350:exon9:c.1503+1G>A,NM_001130140:exon9:c.1503+1G>A)																			chr5	96232568	96232568	G	A
exonic	RANBP17	nonsynonymous SNV	NM_022897:c.A590C:p.K197T					0.11	0.998784	C	0.86	T	0.012	B	0.999999	D	0.189222	N	5.31	chr5	170336765	170336765	A	C
exonic	CPEB4	frameshift substitution	CPEB4:NM_030627:exon1:c.310_310delinsTA																	chr5	173317046	173317046	G	TA
exonic	HK3	nonsynonymous SNV	NM_002115:c.G311A:p.R104H					0.03	0.998397	C	1	D	1	D	0.99996	D	0.195091	N	4.91	chr5	176318141	176318141	C	T
exonic	GRM6	nonframeshift substitution	GRM6:NM_000843:exon6:c.1328_1331CGCT																	chr5	178415959	178415962	TACT	AGCG
exonic	TBC1D9B	nonsynonymous SNV	NM_015043:c.G2533T:p.G845C					0.01	0.028706	N	0.95	T	0	B	0.426726	N	0.005294	N	-6.68	chr5	179297447	179297447	C	A
exonic	TBC1D9B	frameshift deletion	NM_015043:c.571delA:p.K191fs																	chr5	179321392	179321392	T	-
exonic	JARID2	synonymous SNV	NM_004973:c.G2766G:p.V922V																	chr6	15508605	15508605	C	G
exonic	BTN3A1	synonymous SNV	NM_001145008:c.C231T:p.N77N																	chr6	26406282	26406282	C	T
exonic	ZNF322	nonsynonymous SNV	NM_001242798:c.A1118G:p.H373R	1			rs3750553		0.95822	C	1	D	0.995	D	0.999782	D	0.783561	NA	2.48	chr6	26637664	26637664	T	C
exonic	PRSS16	nonframeshift deletion	NM_005865:c.1520_1534del:p.507_512del																	chr6	27223069	27223083	AGAGCCAGATTAAGG	-
exonic	PRRC2A	nonsynonymous SNV	NM_004638:c.G2774T:p.R925L					0	0.998451	C	0.99	D	0.711032	NA	0.999955	D	0.681849	D	3.65	chr6	31599224	31599224	G	T
exonic	PRRC2A	nonsynonymous SNV	NM_004638:c.G2777C:p.W926S					0.03	0.998451	C	0.96	D	0.761938	NA	0.99995	D	0.979278	D	3.65	chr6	31599227	31599227	G	C
exonic	CYP21A2	unknown	UNKNOWN	0.99																chr6	31975228	31975228	T	-
exonic	HLA-DQB1	nonsynonymous SNV	NM_001243961:c.G470C:p.G157A		0.420425	0.46		0.33	0.146545	N	0.69	T	0	B	0.337444	N	0.092725	N	-0.478	chr6	32629935	32629935	C	G
exonic	SYNGAP1	frameshift insertion	NM_006772:c.2393_2394insA:p.P798fs																	chr6	33410722	33410722	-	A
exonic	LRFN2	frameshift insertion	NM_020737:c.1228_1229insC:p.G410fs																	chr6	40399625	40399625	-	G
exonic	PLA2G7	nonsynonymous SNV	NM_001168357:c.A559T:p.T187S					0	0.998108	C	1	D	0.4	P	1	D	0.992173	D	5.37	chr6	46679337	46679337	T	A
splicing	PRIM2																			chr6	57512788	57512791	TGTG	CACCAAGGCTTAGT
exonic	EYS	nonsynonymous SNV	NM_198283:c.C281A:p.P94Q		0.004277	0.005		0	0.862289	N	0.98	D	0.994	D	0.843511	NA	4.2e-05	N	0.993	chr6	66205023	66205023	G	T
exonic	ARHGAP18	nonsynonymous SNV	NM_033515:c.A1280C:p.Q427P					0.03	0.998767	C	0.8	T	0.174	P	0.999978	D	0.988845	D	5.82	chr6	129929040	129929040	T	G
exonic	SYNE1	nonsynonymous SNV	NM_033071:c.G20758C:p.D6920H					0	0.987527	C	1	D	0.995	D	0.999996	D	0.988477	D	4.74	chr6	152552594	152552594	C	G
exonic	ISPD	nonsynonymous SNV	NM_001101417:c.A55C:p.S19R		0.173339	0.25	rs7782939	0.39												chr7	16460893	16460893	T	G
exonic	DNAH11	synonymous SNV	NM_003777:c.A2454G:p.A818A		0.431735	0.49	rs4615458													chr7	21630982	21630982	A	G
exonic	TAX1BP1	frameshift substitution	NM_001206902:c.978_981AATGA:TAX1BP1																	chr7	27833980	27833983	TCAG	AATGA
exonic	COBL	nonframeshift substitution	COBL:NM_015198:exon6:c.884_888GGTGT																	chr7	51203924	51203928	CTCCG	ACACC
exonic	DTX2	synonymous SNV	NM_001102596:c.C792G:p.T264T	0.98			rs2539636													chr7	76112348	76112348	C	G
exonic	DTX2	nonsynonymous SNV	NM_001102596:c.G803A:p.G268D	0.98		0.01	rs2530609	0.04	0.20463	N	0.93	T	0.004	B	0.849523	N	0.001904	N	-3.6	chr7	76112359	76112359	G	A
exonic	TRRAP	nonsynonymous SNV	NM_003496:c.G6037A:p.D2013N					0.25	0.99967	C	0.7	T	0.257	P	1	D	0.82008	D	5.34	chr7	98554037	98554037	G	A
exonic	OR2AE1	nonsynonymous SNV	NM_001005276:c.G670A:p.V224I					0.04	0.893348	N	0.93	T	0.359	P	0.998683	N	0.611135	NA	1.36	chr7	99473987	99473987	C	T
exonic	CALD1	nonsynonymous SNV	NM_033139:c.C402A:p.D134E					0.07	0.805029	N	0.65	T	0.302805	NA	0.779454	N	0.001505	N	-0.863	chr7	134617940	134617940	C	A
exonic	SLC4A2	nonframeshift substitution	NM_001199693:c.580_581AG:SLC4A2																	chr7	150763632	150763633	GC	AG
exonic	MLL3	stopgain SNV	NM_170606:c.C9697T:p.Q3233X					0.62	0.999723	C	0.90385	NA	0.735474	NA	0.99977	D	1	A	5.48	chr7	151864284	151864284	G	A
exonic	NEFM	frameshift deletion	NM_001105541:c.264delT:p.D88fs																	chr8	24774760	24774760	T	-
exonic	PCMTD1	nonframeshift substitution	PCMTD1:NM_052937:exon6:c.930_931AA	0.9																chr8	52733054	52733055	CC	TT
exonic	SPAG1	nonframeshift insertion	NM_003114:c.1059_1060insGAC:p.K353delinsKD			0.06	rs56246127													chr8	101206459	101206459	-	GAC
exonic	LRRC6	nonsynonymous SNV	NM_012472:c.G756C:p.K252N					0.07	0.757356	N	0.67	T	0.137	B	0.999714	D	0.87392	D	0.538	chr8	133637598	133637598	C	G
exonic	PRSS3	nonframeshift substitution	NM_001197098:c.344_345AT:PRSS3	0.95																chr9	33797991	33797992	GC	AT
exonic	RGP1	synonymous SNV	NM_001080496:c.C1098T:p.P366P																	chr9	35752793	35752793	C	T
exonic	VPS13A	synonymous SNV	NM_001018037:c.A6957G:p.Q2319Q																	chr9	79959116	79959116	A	G
exonic	OR13C2	synonymous SNV	NM_001004481:c.A264G:p.E88E	0.93																chr9	107367645	107367645	T	C
exonic	BARHL1	nonframeshift substitution	BARHL1:NM_020064:exon1:c.89_90TT																	chr9	135458273	135458274	GG	TT
exonic	FAM166A	nonsynonymous SNV	NM_001001710:c.C316T:p.P106S					0.02	0.813804	N	1	D	0.011	B	0.672834	N	0.008202	N	0.0305	chr9	140139965	140139965	G	A
exonic	GPR158	nonsynonymous SNV	NM_020752:c.G2509A:p.E837K					0.04	0.99257	C	0.99	D	0.063	B	0.999126	N	0.244338	N	4.43	chr10	25887064	25887064	G	A
exonic	MPP7	nonsynonymous SNV	NM_173496:c.G520C:p.D174H					0	0.985142	C	1	D	0.999	D	1	D	0.999999	D	4.5	chr10	28413948	28413948	C	G
exonic	MPP7	frameshift insertion	NM_173496:c.370_371insC:p.P124fs	0.9																chr10	28420566	28420566	-	G
exonic	PCDH15	synonymous SNV	NM_001142765:c.G3636A:p.K1212K					0												chr10	55600214	55600214	C	T
exonic	BMPR1A	synonymous SNV	NM_004329:c.A1356G:p.E452E	0.99																chr10	88683146	88683146	A	G
exonic	CYP2C19	nonsynonymous SNV	NM_000769:c.G290C:p.R97T					0	0.998607	C	1	D	0.999	D	1	U	0.99894	D	4.27	chr10	96534936	96534936	G	C
exonic	TM9SF3	frameshift insertion	NM_020123:c.310_311insC:p.P104fs																	chr10	98325172	98325172	-	G
exonic	TRIM8	synonymous SNV	NM_030912:c.G519A:p.A173A																	chr10	104404893	104404893	G	A
exonic	PNLIP	synonymous SNV	NM_000936:c.G291A:p.K97K																	chr10	118307961	118307961	G	A
exonic	FAM204A	nonsynonymous SNV	NM_001134672:c.G448C:p.E150Q					0.35	0.999137	C	0.53	T	0.416693	NA	0.955355	N	0.550859	NA	4.74	chr10	120094631	120094631	C	G
exonic	SPRN	nonsynonymous SNV	NM_001012508:c.C41A:p.A14E	0.98																chr10	135237145	135237145	G	T
exonic	SPRN	nonsynonymous SNV	NM_001012508:c.T38A:p.L13Q	0.98			rs2492667													chr10	135237148	135237148	A	T
exonic	CDHR5	nonsynonymous SNV	NM_001171968:c.G1645A:p.V549M					0.09	1.8e-05	N	0.99	D	0.016	B	0.557194	NA	0.000409	N	-5.07	chr11	618896	618896	C	T
exonic	CDHR5	nonsynonymous SNV	NM_001171968:c.G1642A:p.G548S					0.26	0.001211	N	0.32	T	0.042	B	0.592096	NA	0.050268	N	-5.29	chr11	618899	618899	C	T
exonic	IFITM10	nonsynonymous SNV	NM_001170820:c.C292A:p.P98T					0.04												chr11	1769142	1769142	G	T
exonic	TUB	nonsynonymous SNV	NM_003320:c.C136T:p.R46W		9.3e-05			0	0.979012	C	1	D	0.957	D	0.84629	N	0.001474	N	3.42	chr11	8060556	8060556	C	T
exonic	HTATIP2	nonsynonymous SNV	NM_001098522:c.T572C:p.L191S					0.06	0.998645	C	1	D	0.002	B	0.92739	N	0.50661	D	5.72	chr11	20404594	20404594	T	C
exonic	FANCF	frameshift insertion	NM_022725:c.285_286insCT:p.L95fs																	chr11	22647072	22647072	-	AG
exonic	OR4C3	nonframeshift deletion	NM_001004702:c.170_178del:p.57_60del																	chr11	48346662	48346670	TGCTGATCT	-
exonic	OR4C3	nonsynonymous SNV	NM_001004702:c.G504A:p.M168I		0.023053	0.04	rs12794960	0.33	0.890612	N	0.42	T	0.211309	NA	0.923857	N	0.000108	N	-1.61	chr11	48346996	48346996	G	A
exonic	OR4C3	nonsynonymous SNV	NM_001004702:c.A632G:p.E211G		0.155791			0.05	0.977459	C	0.91	T	0.538526	NA	0.999081	N	0.13104	N	4.15	chr11	48347124	48347124	A	G
exonic	OR4C3	nonsynonymous SNV	NM_001004702:c.C638G:p.A213G		0.199015	0.37		0.01	0.998773	C	1	D	0	B	0.998853	N	0.080024	N	5.16	chr11	48347130	48347130	C	G
exonic	OR4C3	nonframeshift substitution	OR4C3:NM_001004702:exon1:c.648_652CATGC																	chr11	48347140	48347144	TACGT	CATGC
exonic	OR4C45	unknown	UNKNOWN																	chr11	48367052	48367052	-	AG
exonic	OR4C45	unknown	UNKNOWN		0.467223			0.06												chr11	48367133	48367133	C	A
exonic	OR4C45	unknown	UNKNOWN		0.46073			0.01												chr11	48367136	48367136	C	T
exonic	OR8U1,OR8U8	synonymous SNV	NM_001005204:c.T402G:p.V134V		0.002115	0.19	rs12272237													chr11	56143501	56143501	T	G
exonic	OR8U1,OR8U8	nonframeshift substitution	OR8U1:NM_001005204:exon1:c.409_411TCC																	chr11	56143508	56143510	ACT	TCC
exonic	OR8U1,OR8U8	nonframeshift substitution	OR8U1:NM_001005204:exon1:c.630_631TG																	chr11	56143729	56143730	CC	TG
exonic	OR8U1,OR8U8	synonymous SNV	NM_001005204:c.G783A:p.Q261Q																	chr11	56143882	56143882	G	A
exonic	OR8U1,OR8U8	synonymous SNV	NM_001005204:c.T786A:p.P262P																	chr11	56143885	56143885	T	A
exonic	OR8U1,OR8U8	synonymous SNV	NM_001005204:c.T792A:p.S264S																	chr11	56143891	56143891	T	A
exonic	OR8U1	nonframeshift substitution	OR8U1:NM_001005204:exon1:c.799_801TCT																	chr11	56143898	56143900	GCC	TCT
exonic	OR8U1	synonymous SNV	NM_001005204:c.G804T:p.L268L																	chr11	56143903	56143903	G	T
exonic	OR9G1,OR9G9	synonymous SNV	NM_001005213:c.C783T:p.P261P		0.422848															chr11	56468646	56468646	C	T
exonic	GSTP1	synonymous SNV	NM_000852:c.T555C:p.S185S		0.376873	0.33	rs4891													chr11	67353970	67353970	T	C
exonic	VWA5A	stopgain SNV	NM_014622:c.C1039T:p.Q347X					0.02	0.998972	C	0.903786	NA	0.735391	NA	1	D	1	A	5.33	chr11	123994386	123994386	C	T
exonic	TAS2R19	nonsynonymous SNV	NM_176888:c.C406T:p.P136S	0.93		0.08		0.64	0.000904	N	0.689783	NA	0.005	B	0.132078	N	0.000528	N	-4.88	chr12	11174765	11174765	G	A
exonic	TAS2R19	synonymous SNV	NM_176888:c.G390T:p.L130L	0.93		0.16	rs73047158													chr12	11174781	11174781	C	A
exonic	TAS2R19	nonsynonymous SNV	NM_176888:c.G385C:p.V129L	0.93		0.21	rs73047160	0.29	0.05623	N	0.68009	NA	0.005	B	0.364323	N	0.001869	N	-1.55	chr12	11174786	11174786	C	G
exonic	SOX5	synonymous SNV	NM_001261415:c.T366C:p.P122P		9.3e-05															chr12	23999002	23999002	A	G
exonic	KRAS	nonsynonymous SNV	NM_004985:c.G35T:p.G12V					0.01	0.998873	C	1	D	0.91	D	1	D	0.999996	D	5.24	chr12	25398284	25398284	C	A
exonic	PDZRN4	nonsynonymous SNV	NM_013377:c.G400A:p.A134T					0.39	0.992888	C	0.91	T	0	B	0.997106	N	0.008719	N	4.07	chr12	41903686	41903686	G	A
exonic	PPP1R12A	nonsynonymous SNV	NM_001244992:c.G1867C:p.E623Q					0												chr12	80192330	80192330	C	G
exonic	NCOR2	nonsynonymous SNV	NM_001077261:c.C1729T:p.R577C					0	0.999082	C	0.903624	NA	0.735	NA	1	D	0.998619	D	4.58	chr12	124885128	124885128	G	A
exonic	MTUS2	frameshift insertion	NM_001033602:c.1097_1098insA:p.A366fs																	chr13	29599902	29599902	-	A
splicing	COG6(NM_001145079:exon7:c.624-2A>T,NM_020751:exon7:c.624-2A>T)																			chr13	40254110	40254110	A	T
exonic	RBM26	nonsynonymous SNV	NM_022118:c.G2492A:p.G831E					0.01	0.998282	C	0.81	T	0.992	D	1	D	0.999603	D	4.85	chr13	79911397	79911397	C	T
exonic	FSCB	nonsynonymous SNV	NM_032135:c.C1487G:p.S496C					0.06	0.898849	N	0.95	T	0.889	D	0.849655	NA	0.002316	N	-0.226	chr14	44974704	44974704	G	C
exonic	ADAM20	synonymous SNV	NM_003814:c.G897A:p.E299E																	chr14	70990728	70990728	C	T
exonic	YLPM1	frameshift insertion	NM_019589:c.761_762insC:p.P254fs																	chr14	75230953	75230953	-	C
exonic	IRF2BPL	nonsynonymous SNV	NM_024496:c.A2231C:p.Y744S					0	0.997935	C	1	D	0.999	D	1	U	0.999997	D	4.17	chr14	77491905	77491905	C	G
exonic	AHNAK2	synonymous SNV	NM_138420:c.T5133C:p.P1711P	0.91																chr14	105416655	105416655	A	G
exonic	AHNAK2	nonsynonymous SNV	NM_138420:c.T5128C:p.S1710P	0.91	0.000412			0.33												chr14	105416660	105416660	A	G
exonic	AHNAK2	nonsynonymous SNV	NM_138420:c.C5116A:p.L1706I	0.91	0.001026			0.67												chr14	105416672	105416672	G	T
exonic	PRTG	nonsynonymous SNV	NM_173814:c.G2226T:p.W742C					0	0.999023	C	0.959032	NA	1	D	1	D	0.999486	D	5.38	chr15	55931938	55931938	C	A
exonic	CD276	frameshift insertion	NM_001024736:c.730_731insGAGAAGCCCCA:p.T244fs																	chr15	73995424	73995424	-	GAGAAGCCCCA
exonic	CSPG4	nonsynonymous SNV	NM_001897:c.C1921T:p.R641W	0.95	0.000372	0.02		0	0.990115	C	1	D	0.989	D	0.981135	N	0.983084	D	3.8	chr15	75981485	75981485	G	A
exonic	PEAK1	synonymous SNV	NM_024776:c.G3939A:p.Q1313Q																	chr15	77425485	77425485	C	T
exonic	VPS33B	nonsynonymous SNV	NM_018668:c.G670C:p.E224Q					0.03	0.999174	C	0.89	T	0.296	P	0.999999	D	0.919953	D	5.01	chr15	91550210	91550210	C	G
exonic	OR4F6	frameshift insertion	NM_001005326:c.867_868insT:p.F289fs																	chr15	102346789	102346789	-	T
exonic	ZNF598	frameshift insertion	NM_178167:c.1343_1344insT:p.L448fs																	chr16	2050207	2050207	-	A
exonic	ABCA3	nonsynonymous SNV	NM_001089:c.G2809A:p.V937I		0.000186			0.74	0.000329	N	0.26	T	0.001	B	0.959902	N	0.001817	N	-9.98	chr16	2338222	2338222	C	T
exonic	TBC1D24	synonymous SNV	NM_020705:c.C1638T:p.G546G																	chr16	2550935	2550935	C	T
exonic	MKL2	frameshift deletion	NM_014048:c.611delA:p.E204fs																	chr16	14312773	14312773	A	-
exonic	VWA3A	nonsynonymous SNV	NM_173615:c.C1780T:p.R594W		0.0001			0												chr16	22142958	22142958	C	T
exonic	HS3ST2	nonsynonymous SNV	NM_006043:c.C199T:p.L67F					0.34	0.957148	C	0.86	T	0.137	B	0.99964	N	0.994347	D	2.82	chr16	22826130	22826130	C	T
exonic	SRCAP	frameshift deletion	NM_006662:c.3467delC:p.T1156fs																	chr16	30732723	30732723	C	-
exonic	ABCC11	nonframeshift substitution	NM_033151:c.1755_1757GGA:ABCC11																	chr16	48239372	48239374	CCG	TCC
exonic	TP53	nonsynonymous SNV	NM_001126115:c.G128A:p.R43H				rs28934578	0	0.999034	C	1	D	1	D	0.999996	D	0.999998	D	5.06	chr17	7578406	7578406	C	T
exonic	CHD3	frameshift deletion	NM_001005271:c.2423delT:p.F808fs																	chr17	7802423	7802423	T	-
exonic	KCNJ12,KCNJ18	nonsynonymous SNV	NM_001194958:c.G865C:p.E289Q	0.97	0.015895	0.15		0.34	0.999461	C	0.46	T	0.002	B	1	D	0.999199	D	4.65	chr17	21319519	21319519	G	C
exonic	KCNJ12,KCNJ18	nonsynonymous SNV	NM_001194958:c.C869T:p.T290M	0.97	0.042945	0.15		0.11	0.99849	C	0.92	T	0.01	B	1	D	0.999726	D	4.65	chr17	21319523	21319523	C	T
exonic	KCNJ12,KCNJ18	synonymous SNV	NM_001194958:c.C873T:p.D291D	0.97	0.003718	0.07														chr17	21319527	21319527	C	T
exonic	KCNJ12,KCNJ18	nonsynonymous SNV	NM_001194958:c.G889A:p.V297I	0.97	0.043967	0.2		0.03	0.999461	C	0.98	D	0.427	P	1	D	0.996664	D	4.65	chr17	21319543	21319543	G	A
exonic	KCNJ12,KCNJ18	nonsynonymous SNV	NM_001194958:c.G906T:p.M302I	0.97	0.038497	0.24		0.18	0.999461	C	0.87	T	0.99	D	1	D	0.999174	D	4.65	chr17	21319560	21319560	G	T
exonic	KRT15	nonsynonymous SNV	NM_002275:c.G263A:p.G88D		9.3e-05			0	0.9974	C	0.98	D	0.720354	NA	0.843876	N	0.875048	D	3.95	chr17	39674817	39674817	C	T
exonic;splicing	EFCAB13;EFCAB13	synonymous SNV	NM_001195192:c.G303A:p.E101E																	chr17	45419398	45419398	G	A
exonic	EVPL	nonsynonymous SNV	NM_001988:c.C661T:p.R221C	0.94					0.998099	C	1	D	0.999	D	1	D	0.941554	D	3.71	chr17	74018094	74018094	G	A
exonic	MGAT5B	nonsynonymous SNV	NM_198955:c.C2368T:p.R790C					0.05	0.969593	C	0.95	T	0.750359	NA	0.999492	N	0.968462	D	3.44	chr17	74944882	74944882	C	T
exonic	HGS	nonsynonymous SNV	NM_004712:c.G1670C:p.R557P					0.18	0.972775	C	0.82	T	0.996	D	0.997239	N	0.998935	D	2.54	chr17	79663740	79663740	G	C
exonic	ANKRD30B	synonymous SNV	NM_001145029:c.G2931A:p.T977T	0.98	0.234346	0.23	rs28555630													chr18	14848821	14848821	G	A
exonic	DSC1	nonsynonymous SNV	NM_004948:c.A2245C:p.N749H					0.01	0.998064	C	0.98	D	0.966	D	0.999987	D	0.823313	D	5.35	chr18	28711799	28711799	T	G
exonic	ZNF396	synonymous SNV	NM_145756:c.T987G:p.L329L	0.91																chr18	32948330	32948330	A	C
exonic	TCEB3C,TCEB3CL	synonymous SNV	NM_001100817:c.C1124C:p.P375P	0.93			rs2261291	0.1	0.981034	C	1	D	0.786721	NA	0.999405	N	0.999857	D	1.67	chr18	44555090	44555090	A	G
exonic	TCEB3C,TCEB3CL	synonymous SNV	NM_001100817:c.A910A:p.T304T	0.93	0.001073		rs2437008	0.69	0.03589	N	0.31	T	0	B	0.033903	N	0.001325	N	-0.791	chr18	44555304	44555304	C	T
exonic	TCEB3B	nonsynonymous SNV	NM_016427:c.A26G:p.H9R	0.93				0.03	0.023822	N	0.97	D	0.024	B	0.219364	N	6.6e-05	N	-3.33	chr18	44561610	44561610	T	C
exonic	SMAD4	stopgain SNV	NM_005359:c.C413A:p.S138X					0	0.998715	C	0.903766	NA	0.735349	NA	1	D	1	A	5.13	chr18	48575219	48575219	C	A
exonic	C2CD4C	frameshift insertion	NM_001136263:c.173_174insC:p.S58fs																	chr19	408189	408189	-	G
exonic	MUM1	synonymous SNV	NM_032853:c.G990A:p.P330P																	chr19	1360907	1360907	G	A
exonic	ZNF556	nonsynonymous SNV	NM_024967:c.G862A:p.E288K					0.01	0.984725	C	0.43	T	0.283	P	0.862442	NA	0.002088	N	1.44	chr19	2877818	2877818	G	A
exonic	PLIN4	nonframeshift substitution	PLIN4:NM_001080400:exon3:c.1281_1282CA																	chr19	4512648	4512649	CA	TG
exonic	MUC16	nonsynonymous SNV	NM_024690:c.T39197C:p.I13066T		0.00321	0.26	rs73005882	1												chr19	9009276	9009276	A	G
exonic	STX10	synonymous SNV	NM_003765:c.C273T:p.F91F																	chr19	13260340	13260340	G	A
exonic	HAUS5	synonymous SNV	NM_015302:c.G300A:p.L100L																	chr19	36106024	36106024	G	A
exonic	APLP1	nonsynonymous SNV	NM_001024807:c.G790A:p.E264K					0.03	0.977972	C	0.95	T	0.868	D	0.929774	N	0.108876	N	3.23	chr19	36362878	36362878	G	A
exonic	ZNF607	nonsynonymous SNV	NM_001172677:c.A1933T:p.M645L					0.28	0.051283	N	0.69	T	0.109	B	0.587778	NA	0.001276	N	-3.21	chr19	38189096	38189096	T	A
exonic	FCGBP	synonymous SNV	NM_003890:c.G11070A:p.L3690L	0.99			rs2542329													chr19	40380245	40380245	C	T
exonic	FCGBP	nonsynonymous SNV	NM_003890:c.A11003G:p.H3668R	0.99			rs2542330	1	0.002168	N	0.14	T	0	NA	0.58417	NA	4.6e-05	N	-4.73	chr19	40380312	40380312	T	C
exonic	ARHGAP35	synonymous SNV	NM_004491:c.G597T:p.L199L																	chr19	47422529	47422529	G	T
exonic	SCAF1	nonsynonymous SNV	NM_021228:c.G3520A:p.G1174S					0.06	0.999591	C	0.99	D	0.929	D	0.999991	D	0.129017	N	4.67	chr19	50158029	50158029	G	A
exonic	SIGLEC1	synonymous SNV	NM_023068:c.G1551A:p.P517P																	chr20	3680084	3680084	C	T
exonic	ELMO2	nonsynonymous SNV	NM_182764:c.C1485A:p.F495L					0.09	0.893348	N	0.85	T	0.011	B	1	D	0.907909	D	1.08	chr20	45000540	45000540	G	T
exonic	SYCP2	nonsynonymous SNV	NM_014258:c.G3754A:p.A1252T					0	0.085895	N	1	D	0	B	0.106403	N	0.004633	N	-3.14	chr20	58443968	58443968	C	T
exonic	KRTAP10-10	synonymous SNV	NM_181688:c.T42C:p.T14T	0.93																chr21	46057376	46057376	T	C
exonic	KRTAP10-10	synonymous SNV	NM_181688:c.T48C:p.S16S	0.93																chr21	46057382	46057382	T	C
exonic	KRTAP10-10	nonsynonymous SNV	NM_181688:c.G53A:p.R18Q	0.93	0.000744			1	0.768277	N	0.28	T	0.029	B	0.795826	NA	0.000459	N	0.521	chr21	46057387	46057387	G	A
exonic	BCR	nonsynonymous SNV	NM_021574:c.A2974G:p.R992G	0.96				0.03	0.803225	N	0.75	T	0.999	D	1	D	0.999966	D	-0.6	chr22	23652544	23652544	A	G
exonic	L3MBTL2	nonsynonymous SNV	NM_031488:c.C114G:p.S38R					0	0.976774	C	1	D	0.516	P	1	D	0.968268	D	3.79	chr22	41605789	41605789	C	G
exonic	L3MBTL2	nonsynonymous SNV	NM_031488:c.T117A:p.S39R					0	0.766132	N	1	D	0.516	P	0.999908	D	0.760598	D	0.21	chr22	41605792	41605792	T	A
exonic	PRR5	nonsynonymous SNV	NM_001017529:c.A791T:p.D264V					0	0.983019	C	1	D	0.788494	NA	1	NA	0.998876	D	4.79	chr22	45133036	45133036	A	T
exonic	CAPN6	frameshift substitution	CAPN6:NM_014289:exon8:c.1010_1036G																	chrX	110494267	110494293	GGTTGTTCACATTGCGGCAGACATTCA	C
exonic	DOCK11	synonymous SNV	NM_144658:c.C1128T:p.F376F																	chrX	117706378	117706378	C	T
exonic	THOC2	frameshift insertion	NM_001081550:c.2051_2052insA:p.Q684fs																	chrX	122767889	122767889	-	T
exonic	AFF2	nonsynonymous SNV	NM_001170628:c.A1110C:p.Q370H					0.01	0.994655	C	1	D	0.932	D	0.999637	D	0.955008	D	4.67	chrX	148037762	148037762	A	C
exonic	PLXNA3	nonsynonymous SNV	NM_017514:c.G5209C:p.D1737H					0	0.999332	C	1	D	0.999	D	1	D	0.999132	D	4.81	chrX	153699500	153699500	G	C
