# Supplementary material for: Whole Genome Sequencing of Newly Established Pancreatic Cancer Lines Identifies Novel Somatic Mutation (c.2587G>A) in Axon Guidance Receptor Plexin A1 as Enhancer of Proliferation and Invasion
Source: PLoS One. 2016 Mar 10;11(3):e0149833. doi: 10.1371/journal.pone.0149833 (PMC4786220; doi:10.1371/journal.pone.0149833)
Supplement: S6 Table — (XLSX) [file pone.0149833.s009.xlsx]

## Sheet: S6 Table
Table S6. Detected variants for both whole genome sequencing (WGS) and Oncovar assay in cell lines SB.06 and SB.07
	CHROM	GENE	VARIANT	REF	SUB	WGS	ONCOVAR
SB.06	chr3:122525791	DIRC2	K144T	A	C	+	+
	chr7:100679175	MUC17	S1493T	G	C	+	-
	chr12:25398285	KRAS	G12R	C	G	+	+
	chr17:7578460	TP53	nonframeshift del AA 24, 25	ACGCGG	-	+	+
SB.07	chr2:29455205	ALK	S866L	G	A	+	+
	chr3:52438566	BAP1	R385X	G	A	+	+
	chr3:178936082	PIK3CA	E542K	G	A	+	+
	chr12:25398284	KRAS	G12V	C	A	+	+
	chr17:7578406	TP53	R43H	C	T	+	+
	chr18:48575219	SMAD4	S138X	C	A	+	+
