# Supplementary material for: Whole Genome Sequencing of Newly Established Pancreatic Cancer Lines Identifies Novel Somatic Mutation (c.2587G>A) in Axon Guidance Receptor Plexin A1 as Enhancer of Proliferation and Invasion
Source: PLoS One. 2016 Mar 10;11(3):e0149833. doi: 10.1371/journal.pone.0149833 (PMC4786220; doi:10.1371/journal.pone.0149833)
Supplement: S8 Table — (XLSX) [file pone.0149833.s011.xlsx]

## Sheet: S8 Table
Table S8. PLXNA1 mutation status in SB.06 cells and tissues
	Wild Type PLXNA1 Allele	PLXNA1 G2587A Allele
SB.06 tumor tissue		+
SB.06 uninvolved tissue	+
SB.06		+
Panc1	+
