# Supplementary material for: Whole Genome Sequencing of Newly Established Pancreatic Cancer Lines Identifies Novel Somatic Mutation (c.2587G>A) in Axon Guidance Receptor Plexin A1 as Enhancer of Proliferation and Invasion
Source: PLoS One. 2016 Mar 10;11(3):e0149833. doi: 10.1371/journal.pone.0149833 (PMC4786220; doi:10.1371/journal.pone.0149833)
Supplement: S9 Table — (XLSX) [file pone.0149833.s012.xlsx]

## Sheet: S9 Table
Table S9. Symbols and names of genes included in Oncovar assay
GENE SYMBOL	GENE NAME
ABL1	ABL proto-oncogene 1, non-receptor tyrosine kinase
ACN9	ACN9 homolog (S. cerevisiae)
ACVR1B	activin A receptor, type IB
AKT1	v-akt murine thymoma viral oncogene homolog 1
AKT2	v-akt murine thymoma viral oncogene homolog 2
AKT3	v-akt murine thymoma viral oncogene homolog 3
ALK	anaplastic lymphoma receptor tyrosine kinase
APC	adenomatous polyposis coli
AR	androgen receptor
ARFRP1	ADP-ribosylation factor related protein 1
ARID1A	AT rich interactive domain 1A (SWI-like)
ARID1B	AT rich interactive domain 1B (SWI1-like)
ARID2	AT rich interactive domain 2 (ARID, RFX-like)
ASXL1	additional sex combs like transcriptional regulator 1
ATM	ATM serine/threonine kinase
ATRX	alpha thalassemia/mental retardation syndrome X-linked
AURKA	aurora kinase A
AURKB	aurora kinase B
AXIN1	axin 1
BAP1	BRCA1 associated protein-1 (ubiquitin carboxy-terminal hydrolase)
BCL2	B-cell CLL/lymphoma 2
BRAF	B-Raf proto-oncogene, serine/threonine kinase
BRCA1	breast cancer 1, early onset
BRCA2	breast cancer 2, early onset
BUB1B	BUB1 mitotic checkpoint serine/threonine kinase B
CARD11	caspase recruitment domain family, member 11
CBL	Cbl proto-oncogene, E3 ubiquitin protein ligase
CCND1	cyclin D1
CCND3	cyclin D3
CCNE1	cyclin E1
CDC73	cell division cycle 73
CDH1	cadherin 1, type 1, E-cadherin (epithelial)
CDH2	cadherin 2, type 1, N-cadherin (neuronal)
CDH20	cadherin 20, type 2
CDH5	cadherin 5, type 2 (vascular endothelium)
CDK12	cyclin-dependent kinase 12
CDK4	cyclin-dependent kinase 4
CDK6	cyclin-dependent kinase 6
CDK8	cyclin-dependent kinase 8
CDKN2A	cyclin-dependent kinase inhibitor 2A
CEBPA	CCAAT/enhancer binding protein (C/EBP), alpha
CHEK1	checkpoint kinase 1
CHEK2	checkpoint kinase 2
CIC	capicua transcriptional repressor
CREBBP	CREB binding protein
CRKL	v-crk avian sarcoma virus CT10 oncogene homolog-like
CRLF2	cytokine receptor-like factor 2
CSF1R	colony stimulating factor 1 receptor
CTNNA1	catenin (cadherin-associated protein), alpha 1, 102kDa
CTNNB1	catenin (cadherin-associated protein), beta 1, 88kDa
CUL2	cullin 2
CUL3	cullin 3
CYLD	cylindromatosis (turban tumor syndrome)
DAXX	death-domain associated protein
DICER1	dicer 1, ribonuclease type III
DNMT3A	DNA (cytosine-5-)-methyltransferase 3 alpha
EGFR	epidermal growth factor receptor
EML4	echinoderm microtubule associated protein like 4
EP300	E1A binding protein p300
EPHA3	EPH receptor A3
EPHA5	EPH receptor A5
EPHA6	EPH receptor A6
EPHA7	EPH receptor A7
EPHB1	EPH receptor B1
EPHB4	EPH receptor B4
EPHB6	EPH receptor B6
ERBB2	v-erb-b2 avian erythroblastic leukemia viral oncogene homolog 2
ERBB3	v-erb-b2 avian erythroblastic leukemia viral oncogene homolog 3
ERBB4	v-erb-b2 avian erythroblastic leukemia viral oncogene homolog 4
ESR1	estrogen receptor 1
EZH2	enhancer of zeste 2 polycomb repressive complex 2 subunit
FAM123B	APC membrane recruitment protein 1
FAM46C	family with sequence similarity 46, member C
FBXO11	F-box protein 11
FBXW7	F-box and WD repeat domain containing 7, E3 ubiquitin protein ligase
FGFR1	fibroblast growth factor receptor 1
FGFR2	fibroblast growth factor receptor 2
FGFR3	fibroblast growth factor receptor 3
FGFR4	fibroblast growth factor receptor 4
FH	fumarate hydratase
FLCN	folliculin
FLT1	fms-related tyrosine kinase 1
FLT3	fms-related tyrosine kinase 3
FLT4	fms-related tyrosine kinase 4
FNIP1	folliculin interacting protein 1
FNIP2	folliculin interacting protein 2
FOXL2	forkhead box L2
GATA1	GATA binding protein 1 (globin transcription factor 1)
GATA2	GATA binding protein 2
GATA3	GATA binding protein 3
GNA11	guanine nucleotide binding protein (G protein), alpha 11 (Gq class)
GNAQ	guanine nucleotide binding protein (G protein), q polypeptide
GNAS	GNAS complex locus
GPR124	G protein-coupled receptor 124
GTF2I	general transcription factor IIi
GUCY1A2	guanylate cyclase 1, soluble, alpha 2
H3F3A	H3 histone, family 3A
HIST1H3B	histone cluster 1, H3b
HNF1A	HNF1 homeobox A
HOXA3	homeobox A3
HRAS	Harvey rat sarcoma viral oncogene homolog
HSP90AA1	heat shock protein 90kDa alpha (cytosolic), class A member 1
IDH1	isocitrate dehydrogenase 1 (NADP+), soluble
IDH2	isocitrate dehydrogenase 2 (NADP+), mitochondrial
IGF1R	insulin-like growth factor 1 receptor
IGF2R	insulin-like growth factor 2 receptor
IKBKE	inhibitor of kappa light polypeptide gene enhancer in B-cells, kinase epsilon
INHBA	inhibin, beta A
IRS2	insulin receptor substrate 2
JAK1	Janus kinase 1
JAK2	Janus kinase 2
JAK3	Janus kinase 3
KCNJ5	potassium inwardly-rectifying channel, subfamily J, member 5
KDM5C	lysine (K)-specific demethylase 5C
KDM6A	lysine (K)-specific demethylase 6A
KDR	kinase insert domain receptor (a type III receptor tyrosine kinase)
KEAP1	kelch-like ECH-associated protein 1
KIF1B	kinesin family member 1B
KIT	v-kit Hardy-Zuckerman 4 feline sarcoma viral oncogene homolog
KLF6	Kruppel-like factor 6
KMT2A	lysine (K)-specific methyltransferase 2A
KMT2B	lysine (K)-specific methyltransferase 2B
KMT2C	lysine (K)-specific methyltransferase 2C
KRAS	Kirsten rat sarcoma viral oncogene homolog
LRP1B	low density lipoprotein receptor-related protein 1B
LTK	leukocyte receptor tyrosine kinase
MAP2K1	mitogen-activated protein kinase kinase 1
MAP2K2	mitogen-activated protein kinase kinase 2
MAP2K4	mitogen-activated protein kinase kinase 4
MAX	MYC associated factor X
MCL1	myeloid cell leukemia 1
MDM2	MDM2 proto-oncogene, E3 ubiquitin protein ligase
MDM4	MDM4, p53 regulator
MEN1	multiple endocrine neoplasia I
MET	MET proto-oncogene, receptor tyrosine kinase
MGMT	O-6-methylguanine-DNA methyltransferase
MITF	microphthalmia-associated transcription factor
MLH1	mutL homolog 1
MPL	MPL proto-oncogene, thrombopoietin receptor
MRE11A	MRE11 meiotic recombination 11 homolog A (S. cerevisiae)
MSH2	mutS homolog 2
MSH6	mutS homolog 6
MTOR	mechanistic target of rapamycin (serine/threonine kinase)
MUTYH	mutY homolog
MYC	v-myc avian myelocytomatosis viral oncogene homolog
MYCL1	v-myc avian myelocytomatosis viral oncogene lung carcinoma derived homolog
MYCN	v-myc avian myelocytomatosis viral oncogene neuroblastoma derived homolog
MYD88	myeloid differentiation primary response 88
NBN	nibrin
NF1	neurofibromin 1
NF2	neurofibromin 2 (merlin)
NFE2L2	nuclear factor, erythroid 2-like 2
NKX2-1	NK2 homeobox 1
NOTCH1	notch 1
NOTCH2	notch 2
NPM1	nucleophosmin (nucleolar phosphoprotein B23, numatrin)
NRAS	neuroblastoma RAS viral (v-ras) oncogene homolog
NTRK1	neurotrophic tyrosine kinase, receptor, type 1
NTRK3	neurotrophic tyrosine kinase, receptor, type 3
PAK3	p21 protein (Cdc42/Rac)-activated kinase 3
PALB2	partner and localizer of BRCA2
PAX5	paired box 5
PBRM1	polybromo 1
PDGFRA	platelet-derived growth factor receptor, alpha polypeptide
PDGFRB	platelet-derived growth factor receptor, beta polypeptide
PHOX2B	paired-like homeobox 2b
PIK3CA	phosphatidylinositol-4,5-bisphosphate 3-kinase, catalytic subunit alpha
PIK3R1	phosphoinositide-3-kinase, regulatory subunit 1 (alpha)
PKHD1	polycystic kidney and hepatic disease 1 (autosomal recessive)
PLCG1	phospholipase C, gamma 1
PMS1	PMS1 postmeiotic segregation increased 1 (S. cerevisiae)
PMS2	PMS2 postmeiotic segregation increased 2 (S. cerevisiae)
POT1	protection of telomeres 1
PPP2R1A	protein phosphatase 2, regulatory subunit A, alpha
PRDM1	PR domain containing 1, with ZNF domain
PRKAR1A	protein kinase, cAMP-dependent, regulatory, type I, alpha
PRKDC	protein kinase, DNA-activated, catalytic polypeptide
PTCH1	patched 1
PTEN	phosphatase and tensin homolog
PTPN11	protein tyrosine phosphatase, non-receptor type 11
PTPRD	protein tyrosine phosphatase, receptor type, D
RAC1	ras-related C3 botulinum toxin substrate 1 (rho family, small GTP binding protein Rac1)
RAF1	Raf-1 proto-oncogene, serine/threonine kinase
RARA	retinoic acid receptor, alpha
RB1	retinoblastoma 1
RECQL4	RecQ protein-like 4
RET	ret proto-oncogene
RICTOR	RPTOR independent companion of MTOR, complex 2
RNF43	ring finger protein 43
ROS1	ROS proto-oncogene 1 , receptor tyrosine kinase
RPTOR	regulatory associated protein of MTOR, complex 1
RUNX1	runt-related transcription factor 1
SDHA	succinate dehydrogenase complex, subunit A, flavoprotein (Fp)
SDHAF1	succinate dehydrogenase complex assembly factor 1
SDHAF2	succinate dehydrogenase complex assembly factor 2
SDHB	succinate dehydrogenase complex, subunit B, iron sulfur (Ip)
SDHC	succinate dehydrogenase complex, subunit C, integral membrane protein, 15kDa
SDHD	succinate dehydrogenase complex, subunit D, integral membrane protein
SETD2	SET domain containing 2
SF3B1	splicing factor 3b, subunit 1, 155kDa
SH2B3	SH2B adaptor protein 3
SIRT1	sirtuin 1
SMAD2	SMAD family member 2
SMAD3	SMAD family member 3
SMAD4	SMAD family member 4
SMARCA4	SWI/SNF related, matrix associated, actin dependent regulator of chromatin, subfamily a, member 4
SMARCB1	SWI/SNF related, matrix associated, actin dependent regulator of chromatin, subfamily b, member 1
SMO	smoothened, frizzled class receptor
SOCS1	suppressor of cytokine signaling 1
SOX10	SRY (sex determining region Y)-box 10
SOX2	SRY (sex determining region Y)-box 2
SRC
SRSF2	serine/arginine-rich splicing factor 2
STAG1	stromal antigen 1
STAG2	stromal antigen 2
STAT3	signal transducer and activator of transcription 3 (acute-phase response factor)
STK11	serine/threonine kinase 11
SUFU	suppressor of fused homolog (Drosophila)
SYK	spleen tyrosine kinase
TBX22	T-box 22
TCEB1	transcription elongation factor B (SIII), polypeptide 1 (15kDa, elongin C)
TCEB2	transcription elongation factor B (SIII), polypeptide 2 (18kDa, elongin B)
TET2	tet methylcytosine dioxygenase 2
TFE3	transcription factor binding to IGHM enhancer 3
TGFBR2	transforming growth factor, beta receptor II (70/80kDa)
TMEM127	transmembrane protein 127
TNFAIP3	tumor necrosis factor, alpha-induced protein 3
TOP1	topoisomerase (DNA) I
TP53	tumor protein p53
TRAF7	TNF receptor-associated factor 7, E3 ubiquitin protein ligase
TRRAP	transformation/transcription domain-associated protein
TSC1	tuberous sclerosis 1
TSC2	tuberous sclerosis 2
TSHR	thyroid stimulating hormone receptor
U2AF1	U2 small nuclear RNA auxiliary factor 1
USP9X	ubiquitin specific peptidase 9, X-linked
VHL	von Hippel-Lindau tumor suppressor, E3 ubiquitin protein ligase
WRN	Werner syndrome, RecQ helicase-like
WT1	Wilms tumor 1
XPO1	exportin 1
ZRSR2	zinc finger (CCCH type), RNA-binding motif and serine/arginine rich 2
